# Supplementary material for: 2-Cyclo­hexyl-4-methyl­tetra­hydro­pyran-4-ol
Source: Acta Crystallogr Sect E Struct Rep Online. 2010 Apr 30;66(Pt 5):o1223. doi: 10.1107/S1600536810015333 (PMC2979019; doi:10.1107/S1600536810015333)
Supplement: Supplementary file 1 [file e-66-o1223-sup1.cif]

##############################################################################
###                                                                        ###
###        Electronic paper (Acta Crystallographica Section E)             ###
###                                                                        ###
##############################################################################
#                                                                            #
# This CIF contains the data in a paper accepted for publication in Acta     #
# Crystallographica Section E. It conforms to the requirements of Notes      #
# for Authors for Section E, and has been peer reviewed under the auspices   #
# of the IUCr Commission on Journals.                                        #
#                                                                            #
# Full details of the Crystallographic Information File format               #
# are given in the paper "The Crystallographic Information File (CIF):       #
# a New Standard Archive File for Crystallography" by S. R. Hall, F. H.      #
# Allen and I. D. Brown [Acta Cryst. (1991), A47, 655-685].                  #
#                                                                            #
# The current version of the core CIF dictionary is obtainable from          #
# ftp://ftp.iucr.org/pub/cif_core.dic. The current version number is 2.4.    #
#                                                                            #
# Software is freely available for graphical display of the structure(s) in  #
# this CIF.  For information consult the CIF home page http://www.iucr.org/  #
# cif/home.html                                                              #
#                                                                            #
# This file may be used for bona fide research purposes within the           #
# scientific community so long as proper attribution is given to the journal # 
# article from which it was obtained.                                        #
#                                                                            #
##############################################################################
                                             
data_global
_audit_creation_method     SHELXL-97
_journal_date_recd_electronic     2010-04-26
_journal_date_accepted     2010-04-26
_journal_name_full     'Acta Crystallographica, Section E'
_journal_year     2010
_journal_volume     66
_journal_issue      5
_journal_page_first     o1223
_journal_page_last     o1223
_journal_paper_category     QO
_journal_coeditor_code     SU2176
_publ_contact_author_name     ' Edward R.T. Tiekink '
_publ_contact_author_address
;
Department of Chemistry, University of Malaya,
50603 Kuala Lumpur, Malaysia
;
_publ_contact_author_email
;
Edward.Tiekink@gmail.com
;
_publ_contact_author_fax     ' +60 3 7967 4193 '
_publ_contact_author_phone     ' +60 3 7967 6775 '
_publ_section_title
;
2-Cyclohexyl-4-methyltetrahydropyran-4-ol
;
_publ_section_title_footnote
;
 Data reported in this paper were previously deposited with the CCDC (746915).
;
loop_
    _publ_author_name
    _publ_author_footnote
    _publ_author_address
    'Tiekink, Edward R. T.' .
;
Department of Chemistry, University of Malaya,
50603 Kuala Lumpur, Malaysia
;
    'Macedo, Alexandra' .
;
Department of Chemistry,
Universidade Federal de S\~ao Carlos,
13565-905 S\~ao Carlos
SP, Brazil
;
    'Wendler, Edison P.' .
;
Department of Chemistry,
Universidade Federal de S\~ao Carlos,
13565-905 S\~ao Carlos
SP, Brazil
;
    'Dos Santos, Alcindo A.' .
;
Instituto de Qu\'imica,
Universidade de S\~ao Paulo,
S\~ao Paulo-SP, Brazil
;
    'Zukerman-Schpector, Julio'
;
Additional correspondence author, email: julio@power.ufscar.br.
;
;
Department of Chemistry,
Universidade Federal de S\~ao Carlos,
13565-905 S\~ao Carlos
SP, Brazil
;
data_I
_audit_creation_method     SHELXL-97
_chemical_name_systematic
;
2-Cyclohexyl-4-methyltetrahydropyran-4-ol
;
_chemical_name_common     ?
_chemical_formula_moiety     'C12 H22 O2'
_chemical_formula_sum     'C12 H22 O2'
_chemical_formula_iupac     'C12 H22 O2'
_chemical_formula_weight     198.30
_chemical_melting_point     ?
_symmetry_cell_setting     orthorhombic
_symmetry_space_group_name_H-M     'P 21 21 21'
_symmetry_space_group_name_Hall     'P 2ac 2ab'
loop_
    _symmetry_equiv_pos_as_xyz
    'x, y, z'
    '-x+1/2, -y, z+1/2'
    'x+1/2, -y+1/2, -z'
    '-x, y+1/2, -z+1/2'
_cell_length_a     5.5714(10)
_cell_length_b     11.0182(12)
_cell_length_c     18.753(3)
_cell_angle_alpha     90
_cell_angle_beta     90
_cell_angle_gamma     90
_cell_volume     1151.2(3)
_cell_formula_units_Z     4
_cell_measurement_reflns_used     3569
_cell_measurement_theta_min     2.9
_cell_measurement_theta_max     30.1
_cell_measurement_temperature     153(2)
_exptl_crystal_description     prism
_exptl_crystal_colour     'Colourless'
_exptl_crystal_size_max     0.20
_exptl_crystal_size_mid     0.10
_exptl_crystal_size_min     0.08
_exptl_crystal_density_diffrn     1.144
_exptl_crystal_density_meas     ?
_exptl_crystal_density_method     'not measured'
_exptl_crystal_F_000     440
_exptl_absorpt_coefficient_mu     0.075
_exptl_absorpt_correction_type     'multi-scan'
_exptl_absorpt_process_details     '(ABSCOR; Higashi, 1995)'
_exptl_absorpt_correction_T_min     0.510
_exptl_absorpt_correction_T_max     1.000
_exptl_special_details
;
;
_diffrn_ambient_temperature     153(2)
_diffrn_radiation_type     MoK\a
_diffrn_radiation_wavelength     0.71073
_diffrn_radiation_source     'fine-focus sealed tube'
_diffrn_radiation_monochromator     graphite
_diffrn_measurement_device_type     'Rigaku AFC12\K/SATURN724'
_diffrn_measurement_method     \w
_diffrn_detector_area_resol_mean     ?
_diffrn_reflns_number     8308
_diffrn_reflns_av_R_equivalents     0.040
_diffrn_reflns_av_sigmaI/netI     0.036
_diffrn_reflns_theta_min     2.9
_diffrn_reflns_theta_max     26.5
_diffrn_reflns_theta_full     26.5
_diffrn_measured_fraction_theta_max     0.999
_diffrn_measured_fraction_theta_full     0.999
_diffrn_reflns_limit_h_min     -5
_diffrn_reflns_limit_h_max     6
_diffrn_reflns_limit_k_min     -13
_diffrn_reflns_limit_k_max     13
_diffrn_reflns_limit_l_min     -23
_diffrn_reflns_limit_l_max     23
_diffrn_standards_number     0
_diffrn_standards_interval_count     0
_diffrn_standards_interval_time     ?
_diffrn_standards_decay_%     '< 1'
_refine_special_details
;
Refinement of <i>F</i>^2^ against ALL reflections. The weighted <i>R</i>-factor
wR and goodness of fit <i>S</i> are based on <i>F</i>^2^, conventional
<i>R</i>-factors <i>R</i> are based on <i>F</i>, with <i>F</i> set to zero for
negative <i>F</i>^2^. The threshold expression of <i>F</i>^2^ >
2\s(<i>F</i>^2^) is used only for calculating <i>R</i>-factors(gt) etc. and is
not relevant to the choice of reflections for refinement. <i>R</i>-factors
based on <i>F</i>^2^ are statistically about twice as large as those based on
<i>F</i>, and <i>R</i>- factors based on ALL data will be even larger. In the
absence of significant anomalous scattering effects, 967 Friedel pairs were
averaged in the final refinement.
;
_reflns_number_total     1404
_reflns_number_gt     1338
_reflns_threshold_expression     I>2\s(I)
_refine_ls_structure_factor_coef     Fsqd
_refine_ls_matrix_type     full
_refine_ls_R_factor_all     0.051
_refine_ls_R_factor_gt     0.047
_refine_ls_wR_factor_gt     0.105
_refine_ls_wR_factor_ref     0.107
_refine_ls_goodness_of_fit_ref     1.18
_refine_ls_restrained_S_all     1.18
_refine_ls_number_reflns     1404
_refine_ls_number_parameters     128
_refine_ls_number_restraints     0
_refine_ls_hydrogen_treatment     constr
_refine_ls_weighting_scheme     calc
_refine_ls_weighting_details
          'calc w=1/[\s^2^(Fo^2^)+(0.0449P)^2^+0.288P] where P=(Fo^2^+2Fc^2^)/3'
_atom_sites_solution_hydrogens     geom
_atom_sites_solution_primary     direct
_atom_sites_solution_secondary     difmap
_refine_ls_shift/su_max     0.000
_refine_ls_shift/su_max_lt     0.001
_refine_ls_shift/su_mean     0.000
_refine_diff_density_max     0.17
_refine_diff_density_min     -0.18
_refine_ls_extinction_method     none
_refine_ls_extinction_coef     ?
_refine_ls_abs_structure_details     ?
_refine_ls_abs_structure_Flack     ?
loop_
    _atom_type_symbol
    _atom_type_description
    _atom_type_scat_dispersion_real
    _atom_type_scat_dispersion_imag
    _atom_type_scat_source
    'C' 'C' 0.0033 0.0016
                         'International Tables Vol C Tables 4.2.6.8 and 6.1.1.4'
    'H' 'H' 0.0000 0.0000
                         'International Tables Vol C Tables 4.2.6.8 and 6.1.1.4'
    'O' 'O' 0.0106 0.0060
                         'International Tables Vol C Tables 4.2.6.8 and 6.1.1.4'
_computing_data_collection     'CrystalClear (Rigaku/MSC, 2005)'
_computing_cell_refinement     'CrystalClear (Rigaku/MSC, 2005)'
_computing_data_reduction     'CrystalClear (Rigaku/MSC, 2005)'
_computing_structure_solution     'SIR97 (Altomare <i>et al.</i>,  1999)'
_computing_structure_refinement     'SHELXL97 (Sheldrick, 2008)'
_computing_molecular_graphics
                      'ORTEP-3( Farrugia, 1997) and DIAMOND (Brandenburg, 2006)'
_computing_publication_material     'publCIF (Westrip, 2010)'
loop_
    _atom_site_type_symbol
    _atom_site_label
    _atom_site_fract_x
    _atom_site_fract_y
    _atom_site_fract_z
    _atom_site_U_iso_or_equiv
    _atom_site_adp_type
    _atom_site_calc_flag
    _atom_site_refinement_flags
    _atom_site_occupancy
    _atom_site_disorder_assembly
    _atom_site_disorder_group
    O O1 0.2884(3) 0.09963(12) 0.27691(8) 0.0230(4) Uani d . 1 . .
    O O2 -0.2092(3) 0.37416(14) 0.28439(9) 0.0274(4) Uani d . 1 . .
    H H1o -0.2118 0.4452 0.2586 0.033 Uiso d R 1 . .
    C C2 0.2556(4) 0.15401(18) 0.34614(11) 0.0208(5) Uani d . 1 . .
    H H2A 0.3980 0.2060 0.3573 0.025 Uiso calc R 1 . .
    C C3 0.0318(4) 0.23271(19) 0.34544(12) 0.0230(5) Uani d . 1 . .
    H H3A 0.0170 0.2740 0.3921 0.028 Uiso calc R 1 . .
    H H3B -0.1105 0.1799 0.3394 0.028 Uiso calc R 1 . .
    C C4 0.0323(4) 0.32838(19) 0.28640(12) 0.0220(5) Uani d . 1 . .
    C C5 0.0907(4) 0.26595(19) 0.21548(12) 0.0233(5) Uani d . 1 . .
    H H5A -0.0463 0.2143 0.2011 0.028 Uiso calc R 1 . .
    H H5B 0.1142 0.3283 0.1781 0.028 Uiso calc R 1 . .
    C C6 0.3154(5) 0.18839(19) 0.22109(12) 0.0241(5) Uani d . 1 . .
    H H6A 0.3446 0.1468 0.1751 0.029 Uiso calc R 1 . .
    H H6B 0.4555 0.2408 0.2314 0.029 Uiso calc R 1 . .
    C C7 0.2457(5) 0.04850(19) 0.39950(11) 0.0212(5) Uani d . 1 . .
    H H7 0.1038 -0.0030 0.3872 0.025 Uiso calc R 1 . .
    C C8 0.4706(5) -0.0307(2) 0.39425(12) 0.0262(6) Uani d . 1 . .
    H H8A 0.4827 -0.0643 0.3454 0.031 Uiso calc R 1 . .
    H H8B 0.6142 0.0202 0.4028 0.031 Uiso calc R 1 . .
    C C9 0.4676(5) -0.1351(2) 0.44794(12) 0.0313(6) Uani d . 1 . .
    H H9A 0.3330 -0.1905 0.4367 0.038 Uiso calc R 1 . .
    H H9B 0.6190 -0.1817 0.4441 0.038 Uiso calc R 1 . .
    C C10 0.4400(5) -0.0879(2) 0.52343(12) 0.0296(6) Uani d . 1 . .
    H H10A 0.5826 -0.0390 0.5363 0.036 Uiso calc R 1 . .
    H H10B 0.4299 -0.1572 0.5569 0.036 Uiso calc R 1 . .
    C C11 0.2151(5) -0.0102(2) 0.53033(12) 0.0307(6) Uani d . 1 . .
    H H11A 0.2066 0.0238 0.5792 0.037 Uiso calc R 1 . .
    H H11B 0.0716 -0.0616 0.5229 0.037 Uiso calc R 1 . .
    C C12 0.2135(5) 0.0940(2) 0.47612(11) 0.0281(6) Uani d . 1 . .
    H H12A 0.3446 0.1514 0.4877 0.034 Uiso calc R 1 . .
    H H12B 0.0596 0.1385 0.4798 0.034 Uiso calc R 1 . .
    C C13 0.2059(5) 0.43185(19) 0.30228(12) 0.0246(5) Uani d . 1 . .
    H H13A 0.2006 0.4911 0.2633 0.037 Uiso calc R 1 . .
    H H13B 0.3691 0.3995 0.3067 0.037 Uiso calc R 1 . .
    H H13C 0.1595 0.4715 0.3470 0.037 Uiso calc R 1 . .
loop_
    _atom_site_aniso_label
    _atom_site_aniso_U_11
    _atom_site_aniso_U_22
    _atom_site_aniso_U_33
    _atom_site_aniso_U_12
    _atom_site_aniso_U_13
    _atom_site_aniso_U_23
    O1 0.0312(9) 0.0196(7) 0.0183(7) 0.0014(7) 0.0004(7) -0.0011(6)
    O2 0.0215(8) 0.0250(8) 0.0358(9) 0.0037(7) 0.0021(8) 0.0072(7)
    C2 0.0233(12) 0.0215(10) 0.0174(10) -0.0009(10) 0.0015(9) -0.0014(8)
    C3 0.0250(12) 0.0218(10) 0.0222(10) 0.0013(10) 0.0021(10) 0.0005(9)
    C4 0.0217(12) 0.0204(10) 0.0238(10) 0.0006(9) 0.0013(10) -0.0003(9)
    C5 0.0275(12) 0.0213(10) 0.0211(11) -0.0026(10) -0.0024(10) 0.0014(9)
    C6 0.0290(13) 0.0225(10) 0.0208(10) -0.0008(10) 0.0033(11) 0.0019(9)
    C7 0.0230(13) 0.0209(10) 0.0198(10) 0.0001(10) 0.0004(10) 0.0012(8)
    C8 0.0273(14) 0.0278(12) 0.0237(11) 0.0054(11) 0.0027(11) 0.0017(9)
    C9 0.0364(15) 0.0278(12) 0.0297(12) 0.0092(12) 0.0004(12) 0.0044(10)
    C10 0.0347(15) 0.0285(12) 0.0257(11) 0.0028(12) -0.0031(11) 0.0076(10)
    C11 0.0387(15) 0.0330(12) 0.0205(10) 0.0016(13) 0.0024(12) 0.0030(10)
    C12 0.0371(15) 0.0262(11) 0.0209(10) 0.0052(12) 0.0037(11) 0.0016(9)
    C13 0.0247(12) 0.0210(10) 0.0281(11) 0.0006(10) 0.0032(10) -0.0010(9)
_geom_special_details
;
All s.u.'s (except the s.u. in the dihedral angle between two l.s. planes) are
estimated using the full covariance matrix. The cell s.u.'s are taken into
account individually in the estimation of s.u.'s in distances, angles and
torsion angles; correlations between s.u.'s in cell parameters are only used
when they are defined by crystal symmetry. An approximate (isotropic)
treatment of cell s.u.'s is used for estimating s.u.'s involving l.s. planes.
;
loop_
    _geom_bond_atom_site_label_1
    _geom_bond_atom_site_label_2
    _geom_bond_site_symmetry_2
    _geom_bond_distance
    _geom_bond_publ_flag
    O1 C2 . 1.441(2) ?
    O1 C6 . 1.440(2) ?
    O2 C4 . 1.438(3) ?
    O2 H1O . 0.9200 ?
    C2 C3 . 1.519(3) ?
    C2 C7 . 1.535(3) ?
    C2 H2A . 1.0000 ?
    C3 C4 . 1.529(3) ?
    C3 H3A . 0.9900 ?
    C3 H3B . 0.9900 ?
    C4 C13 . 1.524(3) ?
    C4 C5 . 1.532(3) ?
    C5 C6 . 1.519(3) ?
    C5 H5A . 0.9900 ?
    C5 H5B . 0.9900 ?
    C6 H6A . 0.9900 ?
    C6 H6B . 0.9900 ?
    C7 C8 . 1.530(3) ?
    C7 C12 . 1.532(3) ?
    C7 H7 . 1.0000 ?
    C8 C9 . 1.529(3) ?
    C8 H8A . 0.9900 ?
    C8 H8B . 0.9900 ?
    C9 C10 . 1.516(3) ?
    C9 H9A . 0.9900 ?
    C9 H9B . 0.9900 ?
    C10 C11 . 1.524(4) ?
    C10 H10A . 0.9900 ?
    C10 H10B . 0.9900 ?
    C11 C12 . 1.533(3) ?
    C11 H11A . 0.9900 ?
    C11 H11B . 0.9900 ?
    C12 H12A . 0.9900 ?
    C12 H12B . 0.9900 ?
    C13 H13A . 0.9800 ?
    C13 H13B . 0.9800 ?
    C13 H13C . 0.9800 ?
loop_
    _geom_angle_atom_site_label_1
    _geom_angle_atom_site_label_2
    _geom_angle_atom_site_label_3
    _geom_angle_site_symmetry_1
    _geom_angle_site_symmetry_3
    _geom_angle
    _geom_angle_publ_flag
    C2 O1 C6 . . 112.68(15) ?
    C4 O2 H1O . . 109.1 ?
    O1 C2 C3 . . 109.48(17) ?
    O1 C2 C7 . . 106.08(15) ?
    C3 C2 C7 . . 114.10(18) ?
    O1 C2 H2A . . 109.0 ?
    C3 C2 H2A . . 109.0 ?
    C7 C2 H2A . . 109.0 ?
    C2 C3 C4 . . 113.48(18) ?
    C2 C3 H3A . . 108.9 ?
    C4 C3 H3A . . 108.9 ?
    C2 C3 H3B . . 108.9 ?
    C4 C3 H3B . . 108.9 ?
    H3A C3 H3B . . 107.7 ?
    O2 C4 C13 . . 109.66(17) ?
    O2 C4 C3 . . 105.02(18) ?
    C13 C4 C3 . . 112.05(18) ?
    O2 C4 C5 . . 109.49(18) ?
    C13 C4 C5 . . 111.76(19) ?
    C3 C4 C5 . . 108.63(17) ?
    C6 C5 C4 . . 111.56(18) ?
    C6 C5 H5A . . 109.3 ?
    C4 C5 H5A . . 109.3 ?
    C6 C5 H5B . . 109.3 ?
    C4 C5 H5B . . 109.3 ?
    H5A C5 H5B . . 108.0 ?
    O1 C6 C5 . . 110.25(18) ?
    O1 C6 H6A . . 109.6 ?
    C5 C6 H6A . . 109.6 ?
    O1 C6 H6B . . 109.6 ?
    C5 C6 H6B . . 109.6 ?
    H6A C6 H6B . . 108.1 ?
    C8 C7 C12 . . 110.03(19) ?
    C8 C7 C2 . . 111.11(18) ?
    C12 C7 C2 . . 111.57(17) ?
    C8 C7 H7 . . 108.0 ?
    C12 C7 H7 . . 108.0 ?
    C2 C7 H7 . . 108.0 ?
    C9 C8 C7 . . 112.20(19) ?
    C9 C8 H8A . . 109.2 ?
    C7 C8 H8A . . 109.2 ?
    C9 C8 H8B . . 109.2 ?
    C7 C8 H8B . . 109.2 ?
    H8A C8 H8B . . 107.9 ?
    C10 C9 C8 . . 110.99(19) ?
    C10 C9 H9A . . 109.4 ?
    C8 C9 H9A . . 109.4 ?
    C10 C9 H9B . . 109.4 ?
    C8 C9 H9B . . 109.4 ?
    H9A C9 H9B . . 108.0 ?
    C9 C10 C11 . . 110.8(2) ?
    C9 C10 H10A . . 109.5 ?
    C11 C10 H10A . . 109.5 ?
    C9 C10 H10B . . 109.5 ?
    C11 C10 H10B . . 109.5 ?
    H10A C10 H10B . . 108.1 ?
    C10 C11 C12 . . 111.7(2) ?
    C10 C11 H11A . . 109.3 ?
    C12 C11 H11A . . 109.3 ?
    C10 C11 H11B . . 109.3 ?
    C12 C11 H11B . . 109.3 ?
    H11A C11 H11B . . 107.9 ?
    C11 C12 C7 . . 112.08(18) ?
    C11 C12 H12A . . 109.2 ?
    C7 C12 H12A . . 109.2 ?
    C11 C12 H12B . . 109.2 ?
    C7 C12 H12B . . 109.2 ?
    H12A C12 H12B . . 107.9 ?
    C4 C13 H13A . . 109.5 ?
    C4 C13 H13B . . 109.5 ?
    H13A C13 H13B . . 109.5 ?
    C4 C13 H13C . . 109.5 ?
    H13A C13 H13C . . 109.5 ?
    H13B C13 H13C . . 109.5 ?
loop_
    _geom_torsion_atom_site_label_1
    _geom_torsion_atom_site_label_2
    _geom_torsion_atom_site_label_3
    _geom_torsion_atom_site_label_4
    _geom_torsion_site_symmetry_1
    _geom_torsion_site_symmetry_2
    _geom_torsion_site_symmetry_3
    _geom_torsion_site_symmetry_4
    _geom_torsion
    _geom_torsion_publ_flag
    C6 O1 C2 C3 . . . . 59.9(2) ?
    C6 O1 C2 C7 . . . . -176.59(18) ?
    O1 C2 C3 C4 . . . . -54.8(2) ?
    C7 C2 C3 C4 . . . . -173.46(18) ?
    C2 C3 C4 O2 . . . . 167.77(17) ?
    C2 C3 C4 C13 . . . . -73.3(2) ?
    C2 C3 C4 C5 . . . . 50.7(2) ?
    O2 C4 C5 C6 . . . . -165.23(17) ?
    C13 C4 C5 C6 . . . . 73.1(2) ?
    C3 C4 C5 C6 . . . . -51.1(2) ?
    C2 O1 C6 C5 . . . . -61.8(2) ?
    C4 C5 C6 O1 . . . . 57.0(2) ?
    O1 C2 C7 C8 . . . . 56.2(2) ?
    C3 C2 C7 C8 . . . . 176.83(18) ?
    O1 C2 C7 C12 . . . . 179.4(2) ?
    C3 C2 C7 C12 . . . . -60.0(3) ?
    C12 C7 C8 C9 . . . . 54.8(3) ?
    C2 C7 C8 C9 . . . . 178.84(19) ?
    C7 C8 C9 C10 . . . . -56.7(3) ?
    C8 C9 C10 C11 . . . . 56.2(3) ?
    C9 C10 C11 C12 . . . . -55.4(3) ?
    C10 C11 C12 C7 . . . . 54.6(3) ?
    C8 C7 C12 C11 . . . . -53.5(3) ?
    C2 C7 C12 C11 . . . . -177.3(2) ?
loop_
    _geom_hbond_atom_site_label_D
    _geom_hbond_atom_site_label_H
    _geom_hbond_atom_site_label_A
    _geom_hbond_site_symmetry_A
    _geom_hbond_distance_DH
    _geom_hbond_distance_HA
    _geom_hbond_distance_DA
    _geom_hbond_angle_DHA
    O2 H1o O1 4_555 0.92 1.88 2.773(2) 164
    C13 H13b O2 1_655 0.98 2.40 3.337(3) 159
    C6 H6b O2 1_655 0.99 2.58 3.552(3) 168
