# Supplementary material for: 2-Cyclo­hexyl-4-methyl­tetra­hydro­pyran-4-ol
Source: Acta Crystallogr Sect E Struct Rep Online. 2010 Apr 30;66(Pt 5):o1223. doi: 10.1107/S1600536810015333 (PMC2979019; doi:10.1107/S1600536810015333)
Supplement: Supplementary file 2 [file e-66-o1223-Isup2.hkl]

#
# h,k,l, Fc-squared, Fo-squared, sigma(Fo-squared) and status flag
#
data_I
_shelx_title ' s86 in P 212121'
_shelx_refln_list_code          4
_shelx_F_calc_maximum      108.25
_exptl_crystal_F_000       440.00
_reflns_d_resolution_high  0.7966
 
loop_
 _symmetry_equiv_pos_as_xyz
 'x, y, z'
 '-x+1/2, -y, z+1/2'
 'x+1/2, -y+1/2, -z'
 '-x, y+1/2, -z+1/2'
 
_cell_length_a     5.5714
_cell_length_b    11.0182
_cell_length_c    18.7528
_cell_angle_alpha  90.000
_cell_angle_beta   90.000
_cell_angle_gamma  90.000
 
_shelx_F_squared_multiplier     1.000
 
loop_
 _refln_index_h
 _refln_index_k
 _refln_index_l
 _refln_F_squared_calc
 _refln_F_squared_meas
 _refln_F_squared_sigma
 _refln_observed_status
   2   0   0     1556.04     1482.79     29.36 o
   4   0   0     1989.38     2048.70     32.67 o
   6   0   0       44.05       40.63      8.20 o
   1   1   0    11718.85    11392.45     54.44 o
   2   1   0       78.25       88.06      4.86 o
   3   1   0      797.68      842.74     11.65 o
   4   1   0     1124.43     1128.15     16.69 o
   5   1   0      420.66      418.02     11.99 o
   6   1   0       16.20        8.74      2.05 o
   0   2   0      476.92      480.56      3.32 o
   1   2   0      129.53      135.06      3.91 o
   2   2   0     2033.80     2175.31     18.13 o
   3   2   0     1403.06     1399.25     14.64 o
   4   2   0      163.85      141.14      6.40 o
   5   2   0      243.06      265.94      8.35 o
   6   2   0        5.59        2.31      1.77 o
   1   3   0     1257.55     1232.61     15.11 o
   2   3   0       14.01       15.67      1.23 o
   3   3   0      299.15      326.85      5.40 o
   4   3   0       15.16       18.67      3.17 o
   5   3   0        6.69       11.30      1.79 o
   6   3   0        4.37        4.68      1.93 o
   0   4   0      797.77      782.56      7.34 o
   1   4   0      666.39      673.47      7.06 o
   2   4   0     1071.12     1148.15      8.97 o
   3   4   0      100.28      105.07      3.51 o
   4   4   0      124.01      123.23      4.13 o
   5   4   0        0.38        2.74      2.79 o
   6   4   0        0.46        6.73      2.20 o
   1   5   0      416.47      462.81      5.37 o
   2   5   0      427.75      420.76      5.93 o
   3   5   0        3.64        5.92      1.57 o
   4   5   0       83.55      100.36      6.21 o
   5   5   0       55.33       81.14      7.24 o
   6   5   0       53.99       75.02      4.78 o
   0   6   0       79.98       88.59      3.15 o
   1   6   0        5.94        8.62      1.32 o
   2   6   0        4.38        5.83      1.29 o
   3   6   0        0.03        2.79      1.66 o
   4   6   0        2.33        3.67      1.38 o
   5   6   0       35.66       41.21      2.85 o
   6   6   0       13.50       15.84      3.80 o
   1   7   0      216.82      223.14      4.31 o
   2   7   0        8.31        8.26      1.65 o
   3   7   0       57.72       44.15      5.45 o
   4   7   0       18.33       19.96      7.45 o
   5   7   0        5.46       11.01      4.20 o
   6   7   0       20.64       21.21      4.71 o
   0   8   0       69.61       63.96      3.15 o
   1   8   0        1.06        4.86      1.48 o
   2   8   0        8.19        8.80      1.63 o
   3   8   0        7.90        8.61      1.97 o
   4   8   0        4.13        7.46      2.95 o
   5   8   0        1.68        6.02      3.74 o
   1   9   0      121.47      119.74      4.08 o
   2   9   0       10.24        6.05      1.34 o
   3   9   0       10.21       13.96      5.10 o
   4   9   0       55.59       40.74      5.55 o
   5   9   0        7.08        7.77      5.77 o
   0  10   0        1.22        4.29      1.64 o
   1  10   0       85.60       82.51      4.70 o
   2  10   0       70.15       71.40      4.35 o
   3  10   0      138.17      143.04     14.89 o
   4  10   0       19.94       29.89      3.79 o
   1  11   0       23.44       21.23      1.87 o
   2  11   0      104.38      101.03      8.32 o
   3  11   0        1.53        3.90      1.84 o
   4  11   0       31.46       26.85      6.27 o
   0  12   0       42.38       29.86      5.47 o
   1  12   0        4.82        5.46      1.57 o
   2  12   0        1.34        1.54      3.32 o
   3  12   0        0.09        1.89      2.02 o
   1  13   0       42.28       49.75      5.57 o
   2  13   0        1.79        5.48      1.52 o
   1   0   1     1239.24     1114.62     14.36 o
   2   0   1        0.04        0.06      1.58 o
   3   0   1       53.27       43.91      3.91 o
   4   0   1      306.01      325.44      8.52 o
   5   0   1        0.59        4.86      2.69 o
   6   0   1        1.22        2.79      3.92 o
   1   1   1     5277.51     5016.45     14.76 o
   2   1   1     1153.00     1172.94      6.13 o
   3   1   1      423.02      448.59      6.89 o
   4   1   1      101.01       96.36      3.86 o
   5   1   1       90.05       84.79      4.05 o
   6   1   1       58.86       55.16      5.51 o
   0   2   1       15.92       11.11      0.82 o
   1   2   1     2291.56     2277.34      7.80 o
   2   2   1      755.07      769.27      4.93 o
   3   2   1     1361.65     1466.26     10.53 o
   4   2   1      181.08      174.60      5.22 o
   5   2   1       11.42       12.20      1.40 o
   6   2   1       18.67       15.86      2.37 o
   0   3   1        0.36        3.86      1.08 o
   1   3   1      312.49      329.70      3.05 o
   2   3   1     2985.75     3261.75     12.87 o
   3   3   1      700.24      735.30      6.21 o
   4   3   1       22.40       26.02      1.95 o
   5   3   1       12.77       14.06      1.55 o
   6   3   1       13.30       14.60      2.59 o
   0   4   1      120.82       91.55      1.75 o
   1   4   1      160.66      146.90      2.14 o
   2   4   1      285.09      282.59      4.42 o
   3   4   1      184.25      212.97      3.12 o
   4   4   1        3.12        5.66      0.90 o
   5   4   1       35.47       26.43      2.03 o
   6   4   1       52.98       62.01      4.09 o
   0   5   1        3.89        6.20      0.90 o
   1   5   1      392.63      416.32      4.30 o
   2   5   1      177.30      184.33      3.18 o
   3   5   1        8.35        8.08      1.34 o
   4   5   1        9.07       10.16      1.55 o
   5   5   1        7.22       10.00      1.47 o
   6   5   1        3.63        7.42      1.69 o
   0   6   1       12.54       12.34      1.01 o
   1   6   1       94.76       85.69      2.46 o
   2   6   1       42.03       43.72      1.65 o
   3   6   1       55.78       51.86      1.71 o
   4   6   1       10.17        7.48      1.10 o
   5   6   1        5.19        8.64      1.43 o
   6   6   1        6.71        6.80      1.92 o
   0   7   1       53.52       46.30      2.54 o
   1   7   1       54.94       52.08      1.71 o
   2   7   1       95.70       87.52      2.93 o
   3   7   1      124.38      116.71      3.36 o
   4   7   1      107.13       84.78      2.71 o
   5   7   1        5.34        5.71      1.29 o
   6   7   1       22.64       23.43      3.11 o
   0   8   1      150.46      147.20      5.15 o
   1   8   1       15.49       17.14      1.60 o
   2   8   1       86.31       81.39      2.90 o
   3   8   1       43.74       40.43      2.86 o
   4   8   1       36.68       42.65      3.39 o
   5   8   1        1.61        5.64      1.72 o
   0   9   1       23.33       23.64      1.49 o
   1   9   1      191.18      191.76      3.34 o
   2   9   1       13.99       10.64      1.10 o
   3   9   1       45.76       40.77      3.32 o
   4   9   1        7.13        8.69      1.96 o
   5   9   1        5.37        6.67      2.38 o
   0  10   1       34.05       31.72      2.21 o
   1  10   1       36.34       36.93      2.18 o
   2  10   1       50.69       46.05      2.74 o
   3  10   1       56.67       56.58      4.48 o
   4  10   1       16.47       17.38      2.49 o
   0  11   1       53.39       59.25      2.36 o
   1  11   1       64.61       63.71      2.75 o
   2  11   1       16.07       12.53      1.58 o
   3  11   1       11.21       13.87      2.01 o
   4  11   1       88.51       91.60      8.71 o
   0  12   1       57.14       59.00     12.29 o
   1  12   1       53.33       46.24      3.22 o
   2  12   1       90.04       94.38      4.92 o
   3  12   1       43.57       48.40      6.83 o
   0  13   1        2.43        6.24      1.97 o
   1  13   1       52.74       42.45      4.29 o
   2  13   1        6.05        5.68      1.51 o
   1   0   2     1840.42     1803.23     11.29 o
   2   0   2     1248.07     1242.73     11.17 o
   3   0   2       81.97       80.39      3.82 o
   4   0   2       19.06       13.02      2.57 o
   5   0   2      406.47      426.69     13.08 o
   6   0   2        7.09       14.39      2.49 o
   0   1   2     1330.55     1255.22      9.38 o
   1   1   2     1614.74     1531.94      5.52 o
   2   1   2      311.90      278.63      4.59 o
   3   1   2      267.68      273.45      4.99 o
   4   1   2      493.86      538.18      6.33 o
   5   1   2      210.49      211.22      6.80 o
   6   1   2       77.17       74.92      6.43 o
   0   2   2     5588.76     5196.81     17.62 o
   1   2   2     4973.45     4727.64     19.66 o
   2   2   2      187.35      187.64      2.37 o
   3   2   2      356.68      348.87      4.25 o
   4   2   2       20.01       25.27      1.73 o
   5   2   2      456.41      493.37      7.00 o
   6   2   2       11.82       13.26      1.59 o
   0   3   2       13.21       11.17      0.83 o
   1   3   2     2069.31     2145.54      7.33 o
   2   3   2      948.89     1000.78      6.28 o
   3   3   2     1126.71     1221.93      7.83 o
   4   3   2        5.86        4.18      1.43 o
   5   3   2        8.42       10.09      1.44 o
   6   3   2       98.12      123.10      8.68 o
   0   4   2      176.94      183.42      2.47 o
   1   4   2       81.56       80.46      3.72 o
   2   4   2     1932.76     2070.36     10.74 o
   3   4   2      103.48      105.45      2.51 o
   4   4   2      149.39      143.31      3.44 o
   5   4   2       18.44       20.76      2.18 o
   6   4   2        2.34        5.25      1.42 o
   0   5   2       82.91       82.64      1.82 o
   1   5   2      209.83      227.73      3.90 o
   2   5   2      322.22      309.99      3.66 o
   3   5   2      122.89      132.41      3.71 o
   4   5   2       50.44       51.66      2.34 o
   5   5   2       35.85       40.31      2.38 o
   6   5   2       18.66       25.62      3.98 o
   0   6   2       59.91       49.96      2.25 o
   1   6   2      111.75      108.82      1.98 o
   2   6   2       85.96       86.07      2.21 o
   3   6   2       48.91       49.99      1.91 o
   4   6   2       29.17       26.39      1.43 o
   5   6   2       64.78       57.53      3.49 o
   6   6   2        4.95       10.27      2.17 o
   0   7   2        1.21        4.80      1.03 o
   1   7   2      133.50      133.67      3.86 o
   2   7   2       70.41       63.66      2.25 o
   3   7   2       10.62       11.95      0.81 o
   4   7   2       29.95       26.18      1.81 o
   5   7   2        3.32        5.91      1.50 o
   6   7   2       89.94       89.43      8.21 o
   0   8   2        7.56        6.89      1.13 o
   1   8   2      104.45       97.07      2.23 o
   2   8   2        6.96        7.29      1.18 o
   3   8   2      245.47      245.22      5.54 o
   4   8   2       11.97       15.56      3.00 o
   5   8   2        8.18       11.27      2.03 o
   0   9   2        0.80        5.70      1.20 o
   1   9   2      106.94      111.57      2.73 o
   2   9   2      201.72      193.03      4.13 o
   3   9   2       84.53       84.53      3.64 o
   4   9   2       13.76       13.87      2.43 o
   5   9   2       13.71       11.14      2.29 o
   0  10   2       10.46       10.65      1.06 o
   1  10   2       98.03       98.50      2.59 o
   2  10   2       66.76       62.45      2.55 o
   3  10   2       21.95       20.01      2.77 o
   4  10   2       23.08       20.71      2.19 o
   0  11   2      208.84      221.59      5.60 o
   1  11   2        1.98        2.39      0.70 o
   2  11   2       93.00       88.07      5.86 o
   3  11   2        3.15        5.51      1.61 o
   4  11   2       58.76       53.86      5.81 o
   0  12   2        0.43        3.19      1.95 o
   1  12   2        3.47        7.51      1.31 o
   2  12   2       44.50       49.95      4.45 o
   3  12   2        9.69        9.55      1.77 o
   0  13   2        4.79        6.49      1.94 o
   1  13   2      101.97      102.10     10.90 o
   2  13   2        1.24        3.34      1.32 o
   1   0   3     1764.71     1738.31     15.83 o
   2   0   3       15.23       12.71      3.42 o
   3   0   3      157.36      150.14      7.76 o
   4   0   3      301.14      318.02      7.93 o
   5   0   3        9.76       13.11      3.02 o
   6   0   3        6.73        7.82      2.60 o
   0   1   3     3958.45     3897.55     23.33 o
   1   1   3      179.30      175.25      3.47 o
   2   1   3       76.25       76.69      2.58 o
   3   1   3      499.95      539.50      5.67 o
   4   1   3      383.91      397.13      5.75 o
   5   1   3      273.00      284.42      6.59 o
   6   1   3        1.52        3.63      0.91 o
   0   2   3      559.04      532.89      7.64 o
   1   2   3      280.12      275.30      2.26 o
   2   2   3      192.72      197.83      2.65 o
   3   2   3       26.73       24.62      1.35 o
   4   2   3       26.85       24.23      1.59 o
   5   2   3      185.07      181.43      4.35 o
   6   2   3      101.46      105.17      5.67 o
   0   3   3     1959.67     2019.17     11.79 o
   1   3   3      502.01      481.03      4.12 o
   2   3   3      569.46      598.67      4.29 o
   3   3   3       14.42       14.83      1.63 o
   4   3   3       10.72       13.04      1.25 o
   5   3   3        2.73        5.51      1.31 o
   6   3   3       42.78       42.89      2.94 o
   0   4   3      186.98      167.30      3.37 o
   1   4   3       73.55       72.31      1.98 o
   2   4   3      545.12      582.44      5.18 o
   3   4   3       81.53       88.76      2.63 o
   4   4   3      125.48      130.13      3.50 o
   5   4   3       15.38       17.19      2.73 o
   6   4   3       14.49       14.94      1.96 o
   0   5   3       29.41       29.50      1.26 o
   1   5   3       19.65       20.87      0.71 o
   2   5   3        9.05        9.83      0.83 o
   3   5   3      278.02      278.91      3.13 o
   4   5   3       31.31       37.74      2.00 o
   5   5   3       62.73       49.47      2.36 o
   6   5   3       15.72       15.40      2.08 o
   0   6   3       19.40       16.54      1.09 o
   1   6   3      371.35      368.26      4.87 o
   2   6   3        3.91        7.43      1.17 o
   3   6   3       87.57       85.57      3.13 o
   4   6   3       18.51       16.04      1.89 o
   5   6   3       63.10       64.22      3.85 o
   6   6   3       31.14       21.38      3.44 o
   0   7   3       14.70       18.80      1.58 o
   1   7   3       57.24       56.03      1.64 o
   2   7   3      235.02      234.32      4.67 o
   3   7   3       65.85       51.74      2.57 o
   4   7   3       29.64       25.50      2.36 o
   5   7   3        0.09        6.32      2.59 o
   0   8   3       10.90       10.04      1.67 o
   1   8   3       54.45       50.95      1.61 o
   2   8   3      337.54      311.02      4.45 o
   3   8   3      361.69      345.30      6.59 o
   4   8   3      136.12      149.28      6.80 o
   5   8   3        9.85        9.01      2.28 o
   0   9   3       35.27       41.98      3.36 o
   1   9   3      247.90      247.16      3.98 o
   2   9   3       98.98       92.66      2.79 o
   3   9   3      379.68      384.03      8.04 o
   4   9   3       53.39       56.24      5.46 o
   5   9   3        7.97        9.38      2.03 o
   0  10   3        2.39        3.51      1.14 o
   1  10   3      232.68      248.13      3.45 o
   2  10   3      160.06      168.83      4.11 o
   3  10   3       20.00       21.21      2.79 o
   4  10   3       54.93       52.23      3.68 o
   0  11   3       41.88       46.17      3.28 o
   1  11   3       31.70       29.53      1.64 o
   2  11   3       43.59       40.47      2.90 o
   3  11   3        6.77       14.96      4.16 o
   4  11   3       45.36       43.83      4.49 o
   0  12   3      169.84      176.47      6.63 o
   1  12   3       16.11       14.78      1.86 o
   2  12   3       54.45       47.14      3.64 o
   3  12   3        9.34        8.15      2.12 o
   0  13   3        2.59        2.59      2.25 o
   1  13   3       72.18       74.51     10.26 o
   2  13   3       29.68       22.09      3.27 o
   0   0   4     5506.92     5497.82     71.83 o
   1   0   4       20.46       18.96      1.34 o
   2   0   4      973.33      964.26      8.04 o
   3   0   4       26.78       20.03      2.10 o
   4   0   4        0.94        6.18      2.05 o
   5   0   4       32.15       29.04      2.66 o
   6   0   4        2.19        5.30      1.44 o
   0   1   4     1537.10     1557.16     10.88 o
   1   1   4     1018.82      976.78      5.39 o
   2   1   4       20.24       17.43      1.52 o
   3   1   4       77.28       70.85      2.69 o
   4   1   4      232.03      237.27      6.49 o
   5   1   4       91.97       95.46      3.45 o
   6   1   4       34.49       31.51      3.28 o
   0   2   4        5.43        7.56      1.40 o
   1   2   4      825.94      790.14      3.79 o
   2   2   4      180.25      171.60      2.73 o
   3   2   4      159.94      155.50      3.12 o
   4   2   4       14.04       16.25      1.40 o
   5   2   4      167.03      174.48      4.20 o
   6   2   4       41.14       40.45      2.96 o
   0   3   4      537.62      541.22      4.25 o
   1   3   4      253.92      255.97      2.46 o
   2   3   4       32.21       36.34      2.00 o
   3   3   4       93.46       96.21      2.39 o
   4   3   4       49.42       42.18      1.98 o
   5   3   4       42.63       48.33      2.58 o
   6   3   4       36.62       40.20      3.15 o
   0   4   4     2219.13     2338.89     15.09 o
   1   4   4      134.48      133.21      1.78 o
   2   4   4      217.96      212.59      2.58 o
   3   4   4       35.46       29.90      1.62 o
   4   4   4      348.28      342.86      6.11 o
   5   4   4        2.41        6.76      1.96 o
   6   4   4       35.14       32.07      5.01 o
   0   5   4       69.86       84.04      2.43 o
   1   5   4      513.43      510.01      3.62 o
   2   5   4       90.30       92.65      2.87 o
   3   5   4       33.26       39.27      2.18 o
   4   5   4       94.65      105.74      4.15 o
   5   5   4      133.35      127.17      3.57 o
   6   5   4       20.17       14.80      2.00 o
   0   6   4      277.11      276.47      4.10 o
   1   6   4      252.81      242.05      2.66 o
   2   6   4       81.25       69.65      2.57 o
   3   6   4       79.84       92.58      2.61 o
   4   6   4       41.69       37.87      1.75 o
   5   6   4        5.68        4.75      1.59 o
   6   6   4       34.55       32.10      4.18 o
   0   7   4       45.25       36.20      2.71 o
   1   7   4       36.18       32.23      1.46 o
   2   7   4      569.35      582.54      5.04 o
   3   7   4       18.21       19.20      1.68 o
   4   7   4        9.72       18.08      2.03 o
   5   7   4        2.06        7.12      1.96 o
   0   8   4       44.93       43.93      2.36 o
   1   8   4       35.25       32.40      1.34 o
   2   8   4      164.00      164.04      3.84 o
   3   8   4       50.99       46.76      2.71 o
   4   8   4      182.66      178.92      5.64 o
   5   8   4       13.60        8.72      1.79 o
   0   9   4      241.19      243.68      5.34 o
   1   9   4      412.19      408.13      5.00 o
   2   9   4       12.92       11.28      1.37 o
   3   9   4      225.85      234.32      6.01 o
   4   9   4       22.75       24.00      4.18 o
   5   9   4       56.83       55.53      6.32 o
   0  10   4      491.91      496.74      6.94 o
   1  10   4       50.94       52.78      1.91 o
   2  10   4      221.69      225.34      7.39 o
   3  10   4       10.14       11.90      1.79 o
   4  10   4      116.10      136.34     14.45 o
   0  11   4        8.71       14.72      2.18 o
   1  11   4      258.43      268.41      6.38 o
   2  11   4       68.79       68.80      4.82 o
   3  11   4       17.66       15.33      2.32 o
   4  11   4       25.47       18.37      4.27 o
   0  12   4       83.47       76.65      7.87 o
   1  12   4      110.95      125.13      7.81 o
   2  12   4        4.20        6.27      1.59 o
   3  12   4       18.70       14.00      4.62 o
   0  13   4      135.00      149.33     11.79 o
   1  13   4       35.13       32.88      4.72 o
   2  13   4        0.41        2.38      1.00 o
   1   0   5      117.96      107.25      2.17 o
   2   0   5       25.27       20.65      2.32 o
   3   0   5        1.06        1.43      1.25 o
   4   0   5        0.15        2.11      1.83 o
   5   0   5       64.42       61.43      6.18 o
   6   0   5       51.20       48.83     20.88 o
   0   1   5      340.48      347.97      5.50 o
   1   1   5        8.97        6.68      0.83 o
   2   1   5      254.17      230.75      4.05 o
   3   1   5      158.08      150.01      3.84 o
   4   1   5      201.40      202.27      4.73 o
   5   1   5       72.77       75.75      4.04 o
   6   1   5       15.61       11.38      2.14 o
   0   2   5       29.79       24.08      1.97 o
   1   2   5      516.66      491.17      4.02 o
   2   2   5       91.84       91.56      1.83 o
   3   2   5      259.43      267.59      5.82 o
   4   2   5       51.71       44.98      2.07 o
   5   2   5        6.59        6.81      1.20 o
   6   2   5        2.10        7.79      1.79 o
   0   3   5     3008.59     3067.86     13.79 o
   1   3   5      268.33      251.26      2.93 o
   2   3   5      530.38      530.49      3.90 o
   3   3   5       96.27       86.62      3.38 o
   4   3   5       75.34       69.47      2.42 o
   5   3   5       76.49       78.00      2.89 o
   6   3   5        9.42        5.47      1.56 o
   0   4   5     2156.82     2413.02     14.48 o
   1   4   5       64.62       66.88      1.58 o
   2   4   5       45.37       47.33      1.57 o
   3   4   5       23.89       24.81      1.31 o
   4   4   5      188.12      184.83      4.40 o
   5   4   5       42.81       39.51      3.15 o
   6   4   5       86.17       85.42      9.71 o
   0   5   5      647.56      722.73      6.46 o
   1   5   5      556.85      565.58      5.47 o
   2   5   5      122.59      127.26      3.08 o
   3   5   5      218.39      224.09      4.24 o
   4   5   5       18.39       16.07      1.25 o
   5   5   5      111.22      102.10      4.09 o
   6   5   5       89.97       81.06      7.77 o
   0   6   5       58.50       72.88      4.00 o
   1   6   5     1066.66     1122.83      5.66 o
   2   6   5      152.13      153.30      1.94 o
   3   6   5      721.91      736.53      6.99 o
   4   6   5       68.01       59.59      3.40 o
   5   6   5       17.47       14.93      1.84 o
   6   6   5       18.76       14.06      2.65 o
   0   7   5      132.30      132.55      3.84 o
   1   7   5       49.74       44.98      1.60 o
   2   7   5     1287.23     1336.06     10.30 o
   3   7   5       33.08       31.63      2.44 o
   4   7   5       33.41       26.26      1.84 o
   5   7   5        6.54       13.08      2.61 o
   0   8   5      228.12      223.52      4.11 o
   1   8   5      249.86      240.69      3.23 o
   2   8   5      340.06      331.87      4.43 o
   3   8   5      191.21      177.85      4.90 o
   4   8   5       99.39       95.61      6.18 o
   5   8   5       11.30       13.52      2.31 o
   0   9   5        0.56        5.08      1.32 o
   1   9   5      245.94      246.81      3.67 o
   2   9   5      104.50       95.49      2.29 o
   3   9   5       26.45       25.74      1.19 o
   4   9   5        0.45        5.80      1.96 o
   5   9   5       45.21       54.72      5.50 o
   0  10   5      142.91      130.35      3.72 o
   1  10   5      156.77      171.54      4.82 o
   2  10   5       18.17       16.04      1.12 o
   3  10   5       72.62       65.75      4.54 o
   4  10   5       12.60       12.33      2.17 o
   0  11   5        4.19        6.91      1.50 o
   1  11   5      130.87      125.79      3.21 o
   2  11   5        3.62        4.72      1.12 o
   3  11   5      123.59      137.32     12.54 o
   0  12   5      363.10      393.33      9.32 o
   1  12   5       28.86       28.77      2.68 o
   2  12   5       19.24       18.44      2.32 o
   3  12   5       76.55       89.10     11.07 o
   0  13   5       12.17        8.38      4.39 o
   1  13   5       89.13       82.76      7.79 o
   0   0   6        1.31       -0.33      3.97 o
   1   0   6      821.20      848.87     11.38 o
   2   0   6       27.81       27.21      2.04 o
   3   0   6       10.11        8.57      3.05 o
   4   0   6        0.93        4.98      1.72 o
   5   0   6       21.40       16.44      5.34 o
   6   0   6        5.26        7.64      2.22 o
   0   1   6     3981.35     4025.89     23.25 o
   1   1   6      163.09      160.04      2.46 o
   2   1   6      110.65      108.64      2.33 o
   3   1   6      117.40      105.49      3.15 o
   4   1   6      133.61      135.65      3.58 o
   5   1   6      211.57      211.76      7.07 o
   6   1   6       38.32       42.90      3.80 o
   0   2   6      225.46      198.15      4.04 o
   1   2   6      216.61      211.56      4.41 o
   2   2   6       36.52       34.57      1.26 o
   3   2   6       25.40       29.35      1.49 o
   4   2   6      164.91      167.66      3.60 o
   5   2   6       50.99       46.08      3.69 o
   6   2   6        1.80        2.24      1.39 o
   0   3   6       82.76       80.21      2.80 o
   1   3   6      111.11      111.40      2.03 o
   2   3   6       60.78       51.19      1.99 o
   3   3   6       30.90       31.30      1.70 o
   4   3   6       60.63       58.59      2.60 o
   5   3   6       84.12       78.23      3.04 o
   6   3   6       10.70       14.07      2.16 o
   0   4   6       51.11       58.28      3.15 o
   1   4   6      359.37      370.31      3.90 o
   2   4   6      235.51      214.86      4.12 o
   3   4   6       64.56       65.78      2.03 o
   4   4   6       39.29       39.63      1.92 o
   5   4   6       68.18       67.78      3.42 o
   6   4   6       45.18       54.94      6.15 o
   0   5   6      794.01      891.03      8.74 o
   1   5   6     1060.70     1084.80     10.43 o
   2   5   6       54.22       44.81      1.48 o
   3   5   6      155.34      144.73      3.42 o
   4   5   6      141.48      137.04      3.04 o
   5   5   6        9.75       11.00      1.34 o
   6   5   6       25.96       28.88      3.97 o
   0   6   6       49.92       57.04      3.52 o
   1   6   6      590.67      613.32      5.89 o
   2   6   6      257.80      267.76      2.82 o
   3   6   6      826.42      833.38      7.95 o
   4   6   6        0.77        4.50      1.18 o
   5   6   6       24.01       26.29      2.15 o
   6   6   6       79.95       94.27     10.73 o
   0   7   6       29.66       30.74      1.88 o
   1   7   6      209.11      191.19      2.79 o
   2   7   6      230.17      224.62      3.27 o
   3   7   6      191.84      210.17      6.58 o
   4   7   6        4.71        3.49      2.20 o
   5   7   6        0.49        2.77      3.22 o
   0   8   6        3.58        6.00      1.27 o
   1   8   6      308.76      304.69      3.60 o
   2   8   6        6.22        5.65      1.09 o
   3   8   6        7.00        8.43      1.77 o
   4   8   6       28.92       30.95      3.18 o
   5   8   6       35.01       38.97      4.97 o
   0   9   6      280.91      262.64      5.90 o
   1   9   6       17.38       14.43      0.93 o
   2   9   6       53.68       49.35      2.75 o
   3   9   6        7.37        6.20      1.28 o
   4   9   6       35.01       30.30      3.72 o
   5   9   6        8.35        5.77      4.25 o
   0  10   6        0.20        4.28      1.23 o
   1  10   6       47.61       49.46      2.05 o
   2  10   6       79.80       68.86      2.63 o
   3  10   6       38.85       26.23      2.18 o
   4  10   6        1.23        5.12      1.75 o
   0  11   6        1.46        3.86      1.09 o
   1  11   6        8.25        6.91      0.98 o
   2  11   6      177.15      190.78      4.85 o
   3  11   6       13.13       12.78      1.74 o
   0  12   6      129.09      133.55     12.82 o
   1  12   6       47.64       51.91      7.99 o
   2  12   6       15.98       16.63      2.39 o
   0  13   6        3.92        8.01      3.84 o
   1  13   6       81.20       69.65      7.72 o
   1   0   7      597.19      611.51      7.07 o
   2   0   7      148.25      150.93      3.76 o
   3   0   7        4.96        5.13      1.78 o
   4   0   7       13.70       13.80      2.48 o
   5   0   7       23.35       19.11      3.51 o
   6   0   7       13.59       11.21      3.87 o
   0   1   7      492.54      538.41      5.25 o
   1   1   7      397.84      399.69      6.12 o
   2   1   7      195.58      193.60      2.58 o
   3   1   7       96.47       93.42      3.27 o
   4   1   7       80.23       76.51      2.76 o
   5   1   7      203.12      219.16      6.75 o
   6   1   7        8.38        8.91      2.23 o
   0   2   7       42.73       35.13      4.04 o
   1   2   7       94.20       91.42      2.42 o
   2   2   7       45.24       48.14      1.43 o
   3   2   7       81.29       77.79      2.47 o
   4   2   7      102.76       95.10      3.01 o
   5   2   7        9.18        5.95      1.10 o
   6   2   7        5.83        7.91      1.72 o
   0   3   7     4317.61     4803.08     37.77 o
   1   3   7      451.86      472.46      5.56 o
   2   3   7      179.41      176.75      2.83 o
   3   3   7      121.51      117.98      2.75 o
   4   3   7      107.37       99.26      3.01 o
   5   3   7       28.52       24.60      3.05 o
   6   3   7        5.54        9.36      1.93 o
   0   4   7        3.19        4.77      1.23 o
   1   4   7      486.94      544.50      5.22 o
   2   4   7      287.15      284.37      3.64 o
   3   4   7      227.16      212.91      3.28 o
   4   4   7      304.07      310.23      7.79 o
   5   4   7       59.55       56.11      2.52 o
   6   4   7       32.34       25.87      2.55 o
   0   5   7        3.31        5.16      1.61 o
   1   5   7        2.50        4.67      0.75 o
   2   5   7      299.10      290.00      3.77 o
   3   5   7      617.83      630.27      8.60 o
   4   5   7       30.07       28.76      3.21 o
   5   5   7       92.58       91.01      4.91 o
   6   5   7        6.34        7.50      1.22 o
   0   6   7       11.92       10.39      1.80 o
   1   6   7      287.41      293.58      3.64 o
   2   6   7      532.10      536.20      4.65 o
   3   6   7      114.25      107.38      3.02 o
   4   6   7        0.73        4.00      1.05 o
   5   6   7       45.71       47.87      2.82 o
   0   7   7       35.88       35.47      2.58 o
   1   7   7       79.02       76.97      1.90 o
   2   7   7      554.89      596.26      6.33 o
   3   7   7        8.15        7.02      1.00 o
   4   7   7        4.78        6.74      1.08 o
   5   7   7        5.09        9.05      1.84 o
   0   8   7        0.13        5.85      1.44 o
   1   8   7      125.13      130.72      2.86 o
   2   8   7      315.45      311.53      5.39 o
   3   8   7       17.99       20.17      1.56 o
   4   8   7       19.77       21.13      2.78 o
   5   8   7       45.96       52.48      5.26 o
   0   9   7       88.90       78.36      3.27 o
   1   9   7        5.01        4.14      0.79 o
   2   9   7      116.28      113.51      3.06 o
   3   9   7       39.10       32.30      1.85 o
   4   9   7       13.53       13.60      2.84 o
   0  10   7       27.50       25.56      2.39 o
   1  10   7      212.70      227.85      4.21 o
   2  10   7        4.96        6.75      1.67 o
   3  10   7       31.93       30.49      2.68 o
   4  10   7       60.24       63.09      5.58 o
   0  11   7       23.73       22.29      2.36 o
   1  11   7       10.80        8.89      1.01 o
   2  11   7       40.59       45.65      3.61 o
   3  11   7        6.79        6.83      1.55 o
   0  12   7       23.72       25.66      3.37 o
   1  12   7       22.82       18.34      2.84 o
   2  12   7        4.97        5.95      2.21 o
   0  13   7        3.05        6.93      3.06 o
   1  13   7       17.56       19.81      3.23 o
   0   0   8        2.27       -0.30      1.91 o
   1   0   8       59.89       55.44      1.84 o
   2   0   8       12.78       18.98      1.52 o
   3   0   8        0.07        2.89      1.59 o
   4   0   8        7.74        7.82      2.41 o
   5   0   8       27.97       28.73      3.67 o
   6   0   8        5.08        5.89      3.03 o
   0   1   8       79.21       83.95      2.43 o
   1   1   8      472.67      499.95      4.66 o
   2   1   8       51.33       43.26      1.45 o
   3   1   8       49.34       44.87      1.99 o
   4   1   8        0.86        2.65      1.23 o
   5   1   8       71.17       61.64      6.06 o
   6   1   8       23.92       23.39      2.73 o
   0   2   8      217.11      189.82      5.51 o
   1   2   8     1696.81     1936.77     13.80 o
   2   2   8       49.24       45.52      2.31 o
   3   2   8       26.32       23.78      1.73 o
   4   2   8        3.53        5.39      1.01 o
   5   2   8      152.74      148.13      6.56 o
   6   2   8        8.84        8.75      1.78 o
   0   3   8     5113.53     5766.40     42.41 o
   1   3   8      315.24      286.41      5.72 o
   2   3   8      110.10      102.74      2.67 o
   3   3   8      125.21      114.57      4.07 o
   4   3   8      421.51      423.64     10.10 o
   5   3   8       38.47       29.59      3.03 o
   6   3   8        3.44        5.11      1.90 o
   0   4   8      154.41      169.11      4.18 o
   1   4   8      327.34      340.09      3.92 o
   2   4   8      154.46      139.61      3.02 o
   3   4   8      598.46      605.06      8.24 o
   4   4   8      441.22      459.29      7.45 o
   5   4   8       28.49       26.23      2.42 o
   6   4   8        6.32        7.43      1.44 o
   0   5   8       15.89       19.09      1.61 o
   1   5   8      145.08      141.63      2.54 o
   2   5   8       80.90       74.28      1.99 o
   3   5   8       64.07       59.38      2.11 o
   4   5   8       61.21       56.69      2.76 o
   5   5   8        9.50        7.96      1.86 o
   6   5   8        8.28       10.09      4.58 o
   0   6   8       16.18       15.09      1.62 o
   1   6   8      122.13      111.03      2.35 o
   2   6   8       51.60       49.95      1.83 o
   3   6   8      187.39      179.50      3.94 o
   4   6   8        8.30       11.61      1.97 o
   5   6   8       10.15        9.33      2.03 o
   0   7   8      109.87      118.47      4.79 o
   1   7   8      455.16      466.95      5.45 o
   2   7   8       11.94       13.96      0.95 o
   3   7   8        5.90        8.40      1.14 o
   4   7   8       13.96       14.95      1.42 o
   5   7   8       75.01      117.17     11.13 o
   0   8   8        0.23        3.14      1.34 o
   1   8   8       58.44       58.99      2.54 o
   2   8   8       14.23       15.01      1.66 o
   3   8   8       25.71       27.12      1.79 o
   4   8   8       93.62       95.02      4.64 o
   5   8   8       97.92      104.63     19.10 o
   0   9   8       86.38       90.77      5.07 o
   1   9   8       74.39       70.71      2.52 o
   2   9   8        7.10        9.80      1.42 o
   3   9   8       19.53       23.71      2.35 o
   4   9   8       13.35       15.47      3.21 o
   0  10   8       25.73       25.42      3.38 o
   1  10   8       29.21       26.07      1.46 o
   2  10   8       12.02        9.53      1.32 o
   3  10   8        4.39        3.27      1.11 o
   4  10   8        0.75        7.53      2.47 o
   0  11   8        3.31        4.46      1.78 o
   1  11   8        3.83        6.79      1.23 o
   2  11   8        9.72        8.49      1.91 o
   3  11   8        3.99        5.31      1.46 o
   0  12   8        0.07        4.37      1.57 o
   1  12   8        8.64        7.54      1.77 o
   2  12   8        1.76        5.68      2.47 o
   0  13   8        3.22        8.50      4.24 o
   1   0   9       15.23       18.80      1.32 o
   2   0   9       72.03       67.96      2.49 o
   3   0   9       89.16       79.29      3.24 o
   4   0   9        7.22        6.24      2.61 o
   5   0   9       25.56       23.99      3.55 o
   6   0   9       12.01       14.73      3.86 o
   0   1   9       97.46       90.36      4.16 o
   1   1   9      244.57      260.74      3.33 o
   2   1   9       83.39       82.64      2.23 o
   3   1   9       24.28       25.82      1.42 o
   4   1   9       78.51       79.22      3.45 o
   5   1   9       94.85       90.45      5.73 o
   6   1   9       19.50       22.39      2.42 o
   0   2   9     2074.79     2269.23     24.61 o
   1   2   9      565.14      593.69      6.52 o
   2   2   9       94.87       97.10      2.89 o
   3   2   9      172.04      168.01      2.95 o
   4   2   9       81.49       67.48      2.47 o
   5   2   9       42.23       46.75      3.11 o
   6   2   9       30.72       26.29      6.05 o
   0   3   9     2622.85     2961.81     28.03 o
   1   3   9       60.86       61.12      2.04 o
   2   3   9      356.41      369.13      5.50 o
   3   3   9       12.67       10.64      1.20 o
   4   3   9       75.88       67.56      2.53 o
   5   3   9        2.95        5.18      1.84 o
   6   3   9        9.95       11.21      3.13 o
   0   4   9       68.82       75.44      3.50 o
   1   4   9      495.48      526.34      5.50 o
   2   4   9       20.71       23.18      2.58 o
   3   4   9      279.91      280.69      4.50 o
   4   4   9      354.07      364.44      8.01 o
   5   4   9       26.94       22.63      2.16 o
   6   4   9        2.99        7.12      3.83 o
   0   5   9      512.80      574.14      7.53 o
   1   5   9      133.45      121.13      2.38 o
   2   5   9      725.99      748.20      6.49 o
   3   5   9      657.52      664.37     14.05 o
   4   5   9       29.89       27.84      4.04 o
   5   5   9       10.85       16.70      1.91 o
   0   6   9        0.42        1.94      1.41 o
   1   6   9      262.82      270.01      4.08 o
   2   6   9      326.73      312.98      3.90 o
   3   6   9       12.22       12.09      2.03 o
   4   6   9       14.00       15.17      3.88 o
   5   6   9       11.98       17.16      2.33 o
   0   7   9       94.70      103.58      4.48 o
   1   7   9       59.45       49.27      1.78 o
   2   7   9      362.11      364.04      5.39 o
   3   7   9       55.50       55.01      2.24 o
   4   7   9       38.45       29.32      2.39 o
   5   7   9       24.38       27.74      3.67 o
   0   8   9       79.11       78.30      3.93 o
   1   8   9       95.33       94.87      2.57 o
   2   8   9      134.98      122.69      2.55 o
   3   8   9       11.90       13.97      1.91 o
   4   8   9       42.12       42.45      5.03 o
   5   8   9       10.19       17.16      4.42 o
   0   9   9        4.09        3.86      1.38 o
   1   9   9       10.32       11.71      1.17 o
   2   9   9       21.99       18.48      1.11 o
   3   9   9       72.62       78.99      5.94 o
   4   9   9       27.47       28.78      3.98 o
   0  10   9        4.98        6.00      1.87 o
   1  10   9      114.59      126.08      4.10 o
   2  10   9        0.78        3.40      1.59 o
   3  10   9        5.50       10.45      1.89 o
   4  10   9        2.64        8.73      2.54 o
   0  11   9        9.47        6.78      2.49 o
   1  11   9       56.14       62.46      3.61 o
   2  11   9       62.44       69.65      6.34 o
   3  11   9       16.49       11.08      2.18 o
   0  12   9        0.04        8.54      2.77 o
   1  12   9        1.87        3.44      1.48 o
   2  12   9        1.86        4.62      3.95 o
   0   0  10      383.40      403.61      9.95 o
   1   0  10       78.49       74.71      2.48 o
   2   0  10      138.52      142.62      3.55 o
   3   0  10       13.81       14.33      1.69 o
   4   0  10        3.58        3.13      1.58 o
   5   0  10        0.88        2.50      1.84 o
   6   0  10        0.38        7.40      5.37 o
   0   1  10       77.90       66.22      2.48 o
   1   1  10        5.15        7.67      1.23 o
   2   1  10       38.96       41.47      2.20 o
   3   1  10       22.10       20.92      1.33 o
   4   1  10        0.92        4.35      1.64 o
   5   1  10       83.31       80.41      6.09 o
   6   1  10        8.26        7.31      2.93 o
   0   2  10      497.17      573.16      7.65 o
   1   2  10      392.51      428.37      7.13 o
   2   2  10        3.00        4.14      1.14 o
   3   2  10        2.75        4.79      0.73 o
   4   2  10      262.81      270.89      4.90 o
   5   2  10       54.26       56.99      5.03 o
   6   2  10        0.67        7.47      2.55 o
   0   3  10      160.74      154.38      3.97 o
   1   3  10       51.97       57.81      2.68 o
   2   3  10       27.05       24.59      2.02 o
   3   3  10       32.65       33.95      1.94 o
   4   3  10       13.75       11.33      1.26 o
   5   3  10      158.87      174.75      9.31 o
   6   3  10       39.86       42.49      5.33 o
   0   4  10       11.16       13.02      2.24 o
   1   4  10      347.30      354.24      5.03 o
   2   4  10       63.61       59.36      2.53 o
   3   4  10      100.55      100.42      4.17 o
   4   4  10       10.09       13.63      2.02 o
   5   4  10        1.50        1.70      1.17 o
   6   4  10       13.40       16.34      3.53 o
   0   5  10      456.87      532.79      7.27 o
   1   5  10      118.90      113.88      2.19 o
   2   5  10      486.96      491.05      6.45 o
   3   5  10        0.08        5.62      1.18 o
   4   5  10       76.80       75.50      4.47 o
   5   5  10        9.01       11.77      2.75 o
   0   6  10      102.76      100.36      3.68 o
   1   6  10      226.96      237.51      4.28 o
   2   6  10      375.56      379.70      7.91 o
   3   6  10      522.75      532.01      7.22 o
   4   6  10        1.92        3.63      0.88 o
   5   6  10       19.14       19.79      2.82 o
   0   7  10      150.73      133.49      4.34 o
   1   7  10      201.37      183.96      4.78 o
   2   7  10      202.11      196.05      5.21 o
   3   7  10       21.06       14.85      1.96 o
   4   7  10       31.41       30.63      4.16 o
   5   7  10       24.22       24.22      5.06 o
   0   8  10      164.65      153.39     11.24 o
   1   8  10       29.43       25.65      1.52 o
   2   8  10        3.31        4.43      0.84 o
   3   8  10        1.24        1.98      0.48 o
   4   8  10       90.73      103.93      6.71 o
   0   9  10       69.02       78.11      3.27 o
   1   9  10        8.30        7.11      0.86 o
   2   9  10        1.32        2.55      1.21 o
   3   9  10       19.72       18.00      4.25 o
   4   9  10        0.42        9.87      2.58 o
   0  10  10        0.96        2.77      1.01 o
   1  10  10       26.86       29.13      1.93 o
   2  10  10       31.83       29.30      2.54 o
   3  10  10       27.94       32.32      4.04 o
   0  11  10        5.15        8.40      2.99 o
   1  11  10        6.25        7.28      1.56 o
   2  11  10       83.70       89.39      7.48 o
   3  11  10       36.58       36.28      4.83 o
   0  12  10       12.04       13.08      2.71 o
   1  12  10       69.23       76.14      9.12 o
   1   0  11      173.08      188.02      3.68 o
   2   0  11       49.49       46.63      2.42 o
   3   0  11       24.96       27.03      1.93 o
   4   0  11       22.08       20.38      4.27 o
   5   0  11        0.35        2.20      2.11 o
   6   0  11        7.05       11.56      3.70 o
   0   1  11        1.05        4.74      1.72 o
   1   1  11       95.21       93.61      2.43 o
   2   1  11       48.05       45.83      1.83 o
   3   1  11       51.98       52.74      1.96 o
   4   1  11       47.88       44.18      2.59 o
   5   1  11        6.54        7.68      2.10 o
   6   1  11        5.68       11.15      2.50 o
   0   2  11        1.54        3.20      1.16 o
   1   2  11      276.87      289.33      6.45 o
   2   2  11        6.46        9.07      1.31 o
   3   2  11      150.06      141.68      5.03 o
   4   2  11       49.19       46.30      2.39 o
   5   2  11        7.26        7.29      1.36 o
   6   2  11        7.71        6.77      2.26 o
   0   3  11      155.21      184.26      3.66 o
   1   3  11      355.15      373.77      6.12 o
   2   3  11       98.16       97.99      3.29 o
   3   3  11       42.48       37.18      4.20 o
   4   3  11       34.64       32.53      4.23 o
   5   3  11       82.94       80.72      4.79 o
   0   4  11      455.82      466.62      7.24 o
   1   4  11      329.79      328.48      4.29 o
   2   4  11       44.01       38.18      2.04 o
   3   4  11        9.13       10.41      1.65 o
   4   4  11      109.90       87.96      6.65 o
   5   4  11      160.02      172.17      8.52 o
   0   5  11      163.27      173.37      4.11 o
   1   5  11      504.04      508.09      9.16 o
   2   5  11      342.57      327.81      5.72 o
   3   5  11      335.55      347.82      8.14 o
   4   5  11       24.51       22.68      6.89 o
   5   5  11       59.75       63.66      6.10 o
   0   6  11        8.83        6.86      1.47 o
   1   6  11      276.63      308.12      5.28 o
   2   6  11      413.78      402.37      6.39 o
   3   6  11      357.53      372.33      6.25 o
   4   6  11       26.09       23.50      2.99 o
   5   6  11        2.50       -1.37      2.52 o
   0   7  11      112.32      120.43      6.77 o
   1   7  11       68.63       66.53      2.75 o
   2   7  11      412.96      428.87      5.89 o
   3   7  11       15.84       16.96      2.11 o
   4   7  11       13.54       10.84      3.32 o
   5   7  11        7.47        6.05      8.72 o
   0   8  11       71.30       73.37      6.02 o
   1   8  11      111.18      121.60      4.73 o
   2   8  11       50.16       46.88      2.91 o
   3   8  11       11.96       11.00      1.36 o
   4   8  11       34.16       40.50      3.59 o
   0   9  11        0.01        1.50      1.06 o
   1   9  11      146.55      154.69      3.69 o
   2   9  11       15.21       12.33      2.09 o
   3   9  11       42.67       45.13      5.88 o
   4   9  11        7.84       10.12      3.39 o
   0  10  11       41.22       34.18      3.11 o
   1  10  11       16.52       13.50      1.81 o
   2  10  11       28.79       30.95      4.17 o
   3  10  11       26.59       29.32      5.45 o
   0  11  11       13.92       15.69      6.34 o
   1  11  11        2.20        7.97      2.07 o
   2  11  11       12.62       17.93      2.91 o
   0  12  11      145.89      178.55     20.47 o
   1  12  11       28.09       25.48      3.87 o
   0   0  12     1598.63     1616.98     18.20 o
   1   0  12       33.51       29.90      2.54 o
   2   0  12       25.78       27.10      2.16 o
   3   0  12       44.22       47.50      5.20 o
   4   0  12       13.61       11.40      3.02 o
   5   0  12       22.84       25.28     11.12 o
   6   0  12        1.59        2.93      2.46 o
   0   1  12       18.53       22.07      2.17 o
   1   1  12      209.48      203.83      4.01 o
   2   1  12        7.70        7.93      1.93 o
   3   1  12       58.86       56.25      2.93 o
   4   1  12      104.04       98.60      2.78 o
   5   1  12        4.74        7.13      1.41 o
   0   2  12        2.50        4.58      2.10 o
   1   2  12       28.55       26.56      1.93 o
   2   2  12       39.68       35.58      2.80 o
   3   2  12       73.94       64.48      3.26 o
   4   2  12       45.80       46.18      2.82 o
   5   2  12      129.40      133.06      6.37 o
   0   3  12       87.82       91.36      2.88 o
   1   3  12       14.75       13.57      1.68 o
   2   3  12       62.34       66.83      3.84 o
   3   3  12       82.95       72.32      5.45 o
   4   3  12       37.74       34.76      2.74 o
   5   3  12      177.43      200.53      7.52 o
   0   4  12      127.88      139.62      6.46 o
   1   4  12       78.56       62.90      2.23 o
   2   4  12       38.97       41.23      2.30 o
   3   4  12       59.02       63.67      3.48 o
   4   4  12       86.19       86.05      6.08 o
   5   4  12       32.37       29.76      4.56 o
   0   5  12      123.23      140.56      5.91 o
   1   5  12       86.16       74.89      2.80 o
   2   5  12       31.61       30.76      3.35 o
   3   5  12       22.80       21.90      2.91 o
   4   5  12       46.20       38.40      4.37 o
   5   5  12       52.26       54.49      4.67 o
   0   6  12        3.48       10.40      1.70 o
   1   6  12       93.41       77.72      3.32 o
   2   6  12       92.98       94.28      3.80 o
   3   6  12       92.15       96.06      5.69 o
   4   6  12       45.63       47.94      3.98 o
   5   6  12        4.06        5.23      3.78 o
   0   7  12       14.52       18.32      2.02 o
   1   7  12       63.82       55.16      2.32 o
   2   7  12       94.76       95.91      5.47 o
   3   7  12      124.62      104.94      3.91 o
   4   7  12        7.86        5.78      1.84 o
   0   8  12        9.99       15.52      2.92 o
   1   8  12      129.20      119.03      3.86 o
   2   8  12       33.41       30.34      3.51 o
   3   8  12       54.03       51.59      3.58 o
   4   8  12       92.41       96.40      8.33 o
   0   9  12      123.93      118.14     11.18 o
   1   9  12      118.14      135.75      5.34 o
   2   9  12       12.84       15.67      1.67 o
   3   9  12       98.14      129.73     11.54 o
   0  10  12       37.69       31.83      7.31 o
   1  10  12       20.07       17.52      1.84 o
   2  10  12       70.37       96.53      5.77 o
   3  10  12        9.60       12.97      3.14 o
   0  11  12        0.72        2.09      2.78 o
   1  11  12       50.76       63.17      3.85 o
   2  11  12       72.31       68.09      7.36 o
   1   0  13       12.06        9.98      1.37 o
   2   0  13       16.57       14.51      1.62 o
   3   0  13        7.63        6.48      1.51 o
   4   0  13      250.33      291.30      7.51 o
   5   0  13        1.05        5.37      3.52 o
   0   1  13      246.91      235.54      4.45 o
   1   1  13       26.15       24.65      2.09 o
   2   1  13       47.59       40.57      2.00 o
   3   1  13      130.87      129.60      4.09 o
   4   1  13       94.13       97.17      3.76 o
   5   1  13        9.40        9.58      2.20 o
   0   2  13      869.91      927.62      8.11 o
   1   2  13      326.12      356.58      5.36 o
   2   2  13       30.65       25.98      1.99 o
   3   2  13       57.93       59.64      3.20 o
   4   2  13      130.34      129.83      5.60 o
   5   2  13       99.49       95.62      4.78 o
   0   3  13       59.31       57.65      2.59 o
   1   3  13      245.83      242.12      4.57 o
   2   3  13       65.30       66.28      3.85 o
   3   3  13        6.83        7.05      1.70 o
   4   3  13       31.12       24.05      2.37 o
   5   3  13       44.02       39.06      5.31 o
   0   4  13       36.27       37.00      2.03 o
   1   4  13      212.28      201.84      4.00 o
   2   4  13      235.83      228.97      6.32 o
   3   4  13        6.90        6.52      1.35 o
   4   4  13       11.48        8.35      2.68 o
   5   4  13        6.29        9.02      2.49 o
   0   5  13       51.54       47.28      4.76 o
   1   5  13       33.86       33.31      1.93 o
   2   5  13      193.54      185.96      8.17 o
   3   5  13       34.81       31.23      2.47 o
   4   5  13       17.41       14.76      2.89 o
   5   5  13       17.42       18.45      3.71 o
   0   6  13       30.47       35.18      2.42 o
   1   6  13       89.08       75.20      4.80 o
   2   6  13       31.65       28.95      2.50 o
   3   6  13       66.65       70.23      3.97 o
   4   6  13       42.12       38.19      3.61 o
   0   7  13       18.51       10.41      2.51 o
   1   7  13       41.44       35.14      2.18 o
   2   7  13       93.21       95.26      6.80 o
   3   7  13       26.07       22.29      2.43 o
   4   7  13       43.69       42.47      4.76 o
   0   8  13        0.57        4.27      1.85 o
   1   8  13        0.09        2.65      1.00 o
   2   8  13       29.97       27.72      2.41 o
   3   8  13       95.38       96.56      3.93 o
   4   8  13       24.07       24.31      3.84 o
   0   9  13      162.34      176.05     20.03 o
   1   9  13       42.34       46.00      3.87 o
   2   9  13        8.43        6.56      1.22 o
   3   9  13      130.50      130.93      8.04 o
   0  10  13        5.29       10.11      2.76 o
   1  10  13       31.18       30.66      2.25 o
   2  10  13       45.12       47.85      3.80 o
   0  11  13        6.71        7.31      2.85 o
   1  11  13       43.11       47.27      6.79 o
   0   0  14      263.65      280.89      9.86 o
   1   0  14       28.28       31.13      3.91 o
   2   0  14       25.72       25.83      2.92 o
   3   0  14      158.39      150.00      9.25 o
   4   0  14        0.66        5.27      3.12 o
   5   0  14       16.47       20.28     10.37 o
   0   1  14      114.48      114.26      3.94 o
   1   1  14        0.94        3.54      1.32 o
   2   1  14      304.44      300.01      6.50 o
   3   1  14       27.27       26.96      3.11 o
   4   1  14      240.66      248.09      7.47 o
   5   1  14       45.59       46.27      3.69 o
   0   2  14     1195.15     1226.61     18.43 o
   1   2  14      235.46      212.14      4.20 o
   2   2  14        6.51        5.66      1.40 o
   3   2  14       49.08       40.44      2.35 o
   4   2  14      110.50      120.02      5.51 o
   5   2  14      116.05      133.97      5.92 o
   0   3  14        4.66        9.11      2.18 o
   1   3  14      619.79      658.80      8.21 o
   2   3  14      185.46      165.57      5.21 o
   3   3  14      209.10      214.91      5.50 o
   4   3  14        7.93        8.40      1.73 o
   5   3  14       38.07       39.10      5.03 o
   0   4  14      254.41      271.24      6.30 o
   1   4  14       83.91       75.28      3.56 o
   2   4  14      228.44      201.77      4.88 o
   3   4  14      143.80      143.62      5.76 o
   4   4  14      152.18      141.52      4.94 o
   5   4  14        3.76        2.28      1.89 o
   0   5  14       70.14       62.65      3.41 o
   1   5  14      102.94       92.64      3.48 o
   2   5  14      426.88      430.69      8.15 o
   3   5  14       57.99       60.46      3.24 o
   4   5  14       29.27       23.41      3.75 o
   5   5  14       20.97       18.48      3.67 o
   0   6  14        1.11        1.64      0.84 o
   1   6  14       29.72       21.79      2.07 o
   2   6  14       46.84       37.24      2.37 o
   3   6  14       30.50       23.70      2.97 o
   4   6  14        7.60        9.20      2.43 o
   0   7  14      116.50      107.26     10.03 o
   1   7  14       30.41       23.05      2.10 o
   2   7  14        4.15        4.48      1.56 o
   3   7  14        8.52        6.42      1.44 o
   4   7  14       48.01       35.58      7.39 o
   0   8  14       12.57        8.81      2.01 o
   1   8  14       21.00       22.89      3.22 o
   2   8  14        8.39        5.88      1.45 o
   3   8  14       89.04       89.83      4.80 o
   0   9  14        2.42        5.64      1.64 o
   1   9  14        9.37        6.53      1.82 o
   2   9  14       37.78       44.16      2.72 o
   3   9  14        2.97        5.57      1.61 o
   0  10  14        0.20        3.92      2.36 o
   1  10  14        0.56        5.05      1.41 o
   2  10  14       10.77        7.89      2.62 o
   0  11  14        3.88        4.09      2.26 o
   1   0  15      551.59      566.89     12.78 o
   2   0  15        0.40        0.59      0.95 o
   3   0  15      257.11      242.95      4.73 o
   4   0  15       18.24       14.76      3.60 o
   5   0  15        0.24        3.52      2.95 o
   0   1  15       15.85       15.60      2.13 o
   1   1  15      292.57      309.74      5.90 o
   2   1  15       15.00       14.56      2.38 o
   3   1  15      120.19      122.61      4.20 o
   4   1  15       32.95       24.95      3.76 o
   5   1  15      127.39      144.34      6.31 o
   0   2  15      452.16      456.68     11.32 o
   1   2  15      234.58      212.82      4.79 o
   2   2  15       52.70       50.04      2.71 o
   3   2  15      141.29      137.59      4.17 o
   4   2  15       52.89       48.64      4.52 o
   5   2  15       21.94       19.43      4.59 o
   0   3  15        1.27        4.79      3.14 o
   1   3  15       71.22       74.26      2.75 o
   2   3  15      149.52      136.42      5.92 o
   3   3  15       61.90       62.27      4.16 o
   4   3  15        6.17        5.11      2.16 o
   5   3  15        6.50        7.28      2.34 o
   0   4  15       50.58       38.25      2.19 o
   1   4  15      129.16      126.06      4.68 o
   2   4  15       38.94       34.72      2.96 o
   3   4  15      129.26      132.34      4.59 o
   4   4  15       10.10       13.97      2.69 o
   0   5  15        9.71       11.23      1.17 o
   1   5  15       11.23       12.00      1.48 o
   2   5  15       84.38       80.43      3.59 o
   3   5  15       35.02       32.24      2.85 o
   4   5  15        0.85        4.51      2.20 o
   0   6  15        0.45        2.86      1.29 o
   1   6  15       16.30       12.77      1.60 o
   2   6  15       21.19       17.77      2.37 o
   3   6  15       23.09       25.29      5.97 o
   4   6  15       22.15       21.58      3.06 o
   0   7  15       66.02       63.11      7.05 o
   1   7  15        0.64        2.99      1.15 o
   2   7  15       12.04       12.02      1.92 o
   3   7  15       14.02       13.38      2.25 o
   4   7  15        5.97        2.54      3.15 o
   0   8  15       35.35       33.23      7.14 o
   1   8  15       46.22       43.62      4.19 o
   2   8  15       11.40       13.24      1.61 o
   3   8  15       10.96       14.04      2.31 o
   0   9  15        4.17       10.07      3.10 o
   1   9  15       25.50       28.45      2.24 o
   2   9  15        1.27        2.17      1.56 o
   0  10  15        5.19        6.26      2.69 o
   1  10  15       44.94       56.68      5.03 o
   0   0  16     3029.58     3161.37     28.18 o
   1   0  16        1.55        4.10      1.45 o
   2   0  16      231.75      238.85      5.34 o
   3   0  16       19.93       20.31      2.76 o
   4   0  16      260.72      268.38      9.89 o
   5   0  16       24.88       19.25     10.93 o
   0   1  16      378.47      367.73      8.93 o
   1   1  16      863.69      914.04     10.34 o
   2   1  16       10.52       12.45      1.80 o
   3   1  16      311.59      319.07      8.76 o
   4   1  16      269.44      282.36      9.82 o
   5   1  16       72.86       66.79      5.61 o
   0   2  16        5.01        3.68      1.50 o
   1   2  16       46.99       44.11      2.09 o
   2   2  16      106.65       98.10      3.70 o
   3   2  16       30.99       28.40      3.07 o
   4   2  16       49.15       52.42      4.13 o
   5   2  16       64.85       62.00      5.82 o
   0   3  16       14.97       21.98      2.38 o
   1   3  16       50.42       43.89      2.27 o
   2   3  16       58.17       54.72      3.68 o
   3   3  16      176.19      187.57      4.60 o
   4   3  16        2.24        5.28      1.80 o
   0   4  16        1.40        2.83      1.02 o
   1   4  16       97.63       92.10      3.16 o
   2   4  16      198.22      188.01      6.93 o
   3   4  16        3.85        5.04      1.10 o
   4   4  16       16.26        9.89      2.23 o
   0   5  16       30.84       28.35      1.62 o
   1   5  16       58.02       51.23      2.48 o
   2   5  16       62.72       60.50      4.81 o
   3   5  16       13.23       14.16      2.17 o
   4   5  16        4.57       10.67      2.37 o
   0   6  16        5.63        8.05      1.98 o
   1   6  16        9.50        9.31      1.27 o
   2   6  16       48.75       44.63      3.53 o
   3   6  16       13.27       10.21      2.69 o
   4   6  16       33.27       35.46      5.48 o
   0   7  16        0.01        3.01      1.35 o
   1   7  16        1.07        3.53      1.04 o
   2   7  16       49.92       49.03      2.95 o
   3   7  16       29.99       33.20      2.72 o
   0   8  16       19.86       18.33      3.50 o
   1   8  16       40.21       48.07      5.20 o
   2   8  16       31.35       30.11      2.41 o
   3   8  16       13.36       14.70      2.08 o
   0   9  16       12.04       16.53      3.50 o
   1   9  16       21.81       23.49      3.02 o
   2   9  16        2.67        6.59      1.75 o
   0  10  16        8.24       16.05      3.42 o
   1   0  17        6.80        7.56      2.09 o
   2   0  17       15.94       10.44      4.00 o
   3   0  17       32.31       24.95      4.77 o
   4   0  17        7.39        5.86      2.90 o
   0   1  17      193.65      199.06     14.33 o
   1   1  17       68.93       57.16      2.00 o
   2   1  17       32.26       29.08      1.90 o
   3   1  17        1.77        4.14      1.99 o
   4   1  17       82.07       80.29      4.43 o
   0   2  17        1.95        2.39      2.61 o
   1   2  17      205.88      187.52      3.76 o
   2   2  17      297.57      292.25      6.67 o
   3   2  17       74.15       76.50      5.70 o
   4   2  17       49.07       42.72      3.49 o
   0   3  17       26.15       20.74      1.89 o
   1   3  17       16.56       20.75      1.53 o
   2   3  17       98.72       88.82      3.38 o
   3   3  17      104.85      100.25      5.83 o
   4   3  17        4.04        6.74      1.93 o
   0   4  17        5.44        3.25      0.93 o
   1   4  17       63.84       60.95      2.34 o
   2   4  17       23.17       22.40      2.11 o
   3   4  17        0.24        3.72      1.95 o
   4   4  17        7.50        6.51      2.18 o
   0   5  17       59.49       75.66      3.66 o
   1   5  17       10.32       10.83      1.35 o
   2   5  17        3.07        5.09      1.23 o
   3   5  17        1.77        3.01      1.63 o
   4   5  17        2.74        2.21      1.97 o
   0   6  17       57.10       72.42      5.72 o
   1   6  17       21.34       19.28      1.93 o
   2   6  17       60.14       53.91      3.26 o
   3   6  17       28.05       25.84      3.19 o
   0   7  17        6.77       12.31      3.37 o
   1   7  17       30.31       32.17      2.43 o
   2   7  17       17.39       18.26      2.21 o
   3   7  17       35.73       40.36      4.40 o
   0   8  17        5.66       14.05      3.32 o
   1   8  17        3.62        8.45      1.67 o
   2   8  17       29.00       33.55      3.83 o
   0   9  17        9.30        7.14      2.41 o
   1   9  17       30.95       25.44      2.65 o
   0   0  18      250.86      270.23      7.83 o
   1   0  18       19.70       15.60      3.05 o
   2   0  18       24.18       17.98      4.24 o
   3   0  18        1.04        0.87      2.29 o
   4   0  18       17.77       20.74      6.77 o
   0   1  18       17.32       13.05      2.89 o
   1   1  18      102.20       96.26      2.97 o
   2   1  18       17.00       14.23      1.46 o
   3   1  18       46.40       41.22      3.06 o
   4   1  18      157.39      164.30      8.05 o
   0   2  18      193.14      187.42      5.54 o
   1   2  18       19.84       20.74      1.71 o
   2   2  18       20.62       14.55      1.53 o
   3   2  18       64.99       50.65      3.75 o
   4   2  18        0.39        3.79      1.99 o
   0   3  18        4.73        4.77      0.92 o
   1   3  18       88.13       78.25      2.64 o
   2   3  18       81.84       79.97      5.88 o
   3   3  18       55.57       51.05      3.34 o
   4   3  18       18.92       23.41      3.17 o
   0   4  18       23.38       19.68      1.93 o
   1   4  18        7.65        5.35      1.01 o
   2   4  18       71.46       59.96      3.95 o
   3   4  18        6.50        7.74      1.54 o
   4   4  18       26.81       29.86      3.49 o
   0   5  18       17.37       24.40      2.55 o
   1   5  18       26.84       28.33      2.83 o
   2   5  18       17.68       11.53      1.91 o
   3   5  18       26.31       23.44      2.36 o
   0   6  18       43.93       43.68      8.24 o
   1   6  18        9.07        8.81      1.76 o
   2   6  18       11.66       16.49      2.14 o
   3   6  18       12.07        7.09      1.74 o
   0   7  18       10.10       18.49      5.48 o
   1   7  18        9.47       10.47      1.93 o
   2   7  18       21.30       18.56      2.33 o
   0   8  18       12.34       14.46      3.30 o
   1   8  18       99.11      101.98      5.30 o
   1   0  19        0.10        2.27      2.05 o
   2   0  19       22.59       22.98      3.90 o
   3   0  19       44.38       49.28      4.92 o
   4   0  19       38.93       37.23      5.42 o
   0   1  19       40.04       42.99      3.76 o
   1   1  19       63.87       62.60      2.72 o
   2   1  19        0.21        2.82      1.08 o
   3   1  19        9.04       10.00      1.92 o
   4   1  19       47.64       50.70      4.83 o
   0   2  19       39.98       38.37      3.36 o
   1   2  19       27.95       31.85      2.33 o
   2   2  19       25.18       31.44      2.98 o
   3   2  19       29.79       34.42      4.11 o
   4   2  19        2.02       10.78      2.38 o
   0   3  19        6.54        5.51      0.82 o
   1   3  19        7.12        8.71      1.49 o
   2   3  19       67.15       63.29      4.39 o
   3   3  19        4.21        5.36      1.93 o
   0   4  19       47.28       46.67      4.03 o
   1   4  19        1.32        3.14      0.94 o
   2   4  19        1.55        5.32      1.18 o
   3   4  19       15.13       11.68      3.39 o
   0   5  19        5.14        6.96      5.20 o
   1   5  19        6.43        5.19      1.19 o
   2   5  19       12.54       10.59      1.48 o
   3   5  19       20.85       21.89      2.61 o
   0   6  19        7.07        4.64      2.42 o
   1   6  19        1.99        7.15      2.17 o
   2   6  19        8.53        7.05      1.34 o
   0   7  19       14.85       23.29      3.98 o
   1   7  19      125.08      149.35      5.39 o
   2   7  19       40.89       42.30      4.86 o
   0   8  19       86.20      110.56     11.68 o
   0   0  20        5.92        5.48      2.02 o
   1   0  20        0.06        4.73      1.38 o
   2   0  20       66.95       74.78      5.34 o
   3   0  20        0.38       -0.66      1.72 o
   0   1  20       27.42       23.40      2.45 o
   1   1  20      114.09      116.30      6.53 o
   2   1  20       16.21       16.56      2.26 o
   3   1  20       22.23       30.50      4.07 o
   0   2  20        0.08        3.57      2.27 o
   1   2  20       37.67       40.70      4.83 o
   2   2  20        4.15        6.52      1.06 o
   3   2  20        0.53        2.71      1.53 o
   0   3  20       65.38       65.59      2.75 o
   1   3  20        3.01        5.40      1.45 o
   2   3  20        0.68        3.64      1.38 o
   3   3  20        1.86        5.66      1.71 o
   0   4  20       40.30       45.14      4.34 o
   1   4  20       32.38       35.59      2.12 o
   2   4  20        0.82        4.20      1.12 o
   3   4  20       15.84       13.32      2.54 o
   0   5  20       11.59       14.49      3.00 o
   1   5  20       57.30       67.98      2.80 o
   2   5  20        0.03        4.54      1.16 o
   0   6  20       20.77       17.89      4.81 o
   1   6  20       22.82       24.97      2.33 o
   2   6  20        4.06        4.32      1.19 o
   0   7  20        5.08        6.23      2.61 o
   1   7  20       61.77       65.70      4.88 o
   1   0  21        4.72        7.49      2.50 o
   2   0  21        4.36        6.92      4.69 o
   3   0  21       57.89       52.62      6.66 o
   0   1  21        0.57        3.30      2.09 o
   1   1  21        0.12        2.93      1.13 o
   2   1  21        1.10        2.68      1.59 o
   3   1  21        9.94        9.56      2.17 o
   0   2  21       25.40       29.09      2.95 o
   1   2  21       52.82       58.57      2.55 o
   2   2  21        1.52        5.68      1.82 o
   0   3  21       27.56       26.96      4.30 o
   1   3  21        3.26        3.19      1.35 o
   2   3  21        9.42       14.07      2.17 o
   0   4  21       51.96       47.61      7.27 o
   1   4  21       11.63       11.19      1.69 o
   2   4  21        1.38        3.20      0.99 o
   0   5  21      172.50      209.65      8.35 o
   1   5  21        6.96        7.06      1.81 o
   0   6  21        2.36        7.87      5.74 o
   0   0  22      100.83       95.95      7.97 o
   1   0  22      273.46      289.05      8.96 o
   2   0  22        5.80       10.83      5.38 o
   0   1  22      150.46      174.31     10.11 o
   1   1  22       11.91       10.70      1.56 o
   2   1  22       31.45       35.19      3.69 o
   0   2  22        6.44        7.20      3.21 o
   1   2  22       13.91       12.71      1.90 o
   2   2  22        6.62        7.53      1.75 o
   0   3  22       12.40       10.87      1.99 o
   1   3  22        1.36        3.79      1.80 o
   0   4  22        6.71        5.22      1.57 o
   1   4  22       14.77       14.70      2.16 o
   1   0  23       86.00       94.82      8.15 o
   0   1  23       56.45       55.94      7.40 o
   1   1  23        7.23        9.93      2.00 o
   0   2  23        9.47       10.71      2.39 o
   1   2  23        4.41        4.71      1.47 o
 
